# Supplementary material for: Using Twitter to Measure Public Discussion of Diseases: A Case Study
Source: JMIR Public Health Surveill. 2015 Jun 26;1(1):e6. doi: 10.2196/publichealth.3953 (PMC4763717; doi:10.2196/publichealth.3953)
Supplement: Multimedia Appendix 1 [file publichealth_v1i2e6_app1.xlsx]

## Sheet: 24 lexica
acid reflux disease/GERD	acne	ADD/ADHD	arthritis	asthma	backache	cancer	COPD	depression	diabetes	flu	genital herpes	heart attack (from heart attck/stroke)	stroke (from heart attck/stroke)	heart disease (from heart disease/congestive heart failure)	congestive heart failure (from heart disease/congestive heart failure)	high cholesterol	human papilloma virus	hypertension/high blood pressure	migraine headache	nasal allergies/hay fever	osteoporosis	stomach ulcers	urinary tract infection
acid reflux	acne	addh	arthriti	asthma	back ache	adenocarcinoma	chronic obstructive airway disease	depression	diabete	avian virus	genital herpe	acute mi	acute cva	acute coronary insufficiency	biventricular failure	high cholesterol	hpv	high blood pressure	migraine	allergic rhinitis	osteoporoses	gastric perforating ulcer	bladder infection
esophageal reflux	acnes	adhd	arthrities	status asthmaticus	back pain	adenolymphoma	chronic obstructive lung disease	depressions	diabetes	flu	genital herpes	anterior infarction	acute stroke	amyloid cardiomyopathy	biventricular heart failure	raised cholesterol	human papilloma virus	hypertension	sick headache	hay fever	osteoporosi	gastric ulcer	bladder inflammation
gastresophageal reflux	zit	adult add	arthritis		backache	adenoma	chronic obstructive pulmonary disease		niddm	flu-like illness	genital hsv	anterior mi	apoplectic seizure	amyloidosis transthyretin	cardiac decompensation		human papillomavirus	hypertensive disease	migraines	hayfever	osteoporosis	gastric ulceration	cystitis
gastro esophageal reflux	zits	attention deficit	dermatoarthritis		backpain	adenomatosis	copd			influenza	herpes genitalis	cardiac infarction	apoplexy	ashd	cardiac failure		virus wart	hypertensive disorder	sick headaches	nasal allergy	osteoporosys	peptic ulcer	urethritis
gastro oesophageal reflux		attention deficit (hyper) disorder	gonarthritis		dorsal pain	albright forbes syndrome	chronic obstructive airway diseases			influenza-like illness		coronary attack	brain stem infarct	cardiac amyloidosis	chf		virus warts	hypertensive heart disease		pollen asthma	postmenopausal bone loss	perforation ulcer	urinari infection
gastro-esophageal reflux		attention deficit disorder	gonococcal joint infection		lumbago	angioendothelioma	chronic obstructive lung diseases			influenzae		heart attack	brain stem infarction	cardiac congestive failure	congestive cardiac failure			hypertensive vascular disease		pollenosis		stomach ulcer	urinary infection
gastro-oesophageal reflux		attention deficit hyper disorder	hip oa		lumbalgia	angiofibroma	chronic obstructive pulmonary diseases			influenzavirus		heart infarction	brainstem infarct	cardiac disease	congestive failure					pollinosis		stress ulcer	urinary tract infection
gastroesophageal reflux		attention-deficit disorder	juvenile ra		lumbar pain	anti-oncogene				para-influenza		myocardial infarct	brainstem infarction	cardiac disorder	congestive heart disease					seasonal allergy		gastric perforating ulcers	uti
gastrooesophageal reflux		hyperactivity disorder	knee oa		lumbosacral pain	arrhenoblastoma				parainfluenza		myocardial infarction	brainstem stroke	cardiac ischaemia	congestive heart failure					nasal allergies		gastric ulcers	uty
ge reflux		addhs	monarthritis		pain in back	astrocytoma				parainfluenzae		myocardial necrosis	cerebral apoplexy	cardiac ischemia	heart failure					seasonal allergies		gastric ulcerations	bladder infections
gerd		adhds	monoarthritis		sacral pain	astroglioma				avian viruses		non q wave	cerebral seizure	cardiac valvular disease								peptic ulcers	urinari infections
oesophageal reflux		adult adds	oligoarthritis		sacralgia	basalioma				flus		non q-wave	cerebral stroke	cardiac valvulopathy								perforation ulcers	urinary infections
		attention deficits	osteoarthriti		thoracic pain	blastoma				flu-like illnesses		non-q wave	cerebral vascular accident	cardiopathy								stomach ulcers	urinary tract infections
		attention deficit (hyper) disorders	osteoarthrities		back aches	cancer				influenzas		postmyocardial infarction	cerebrovascular accident	cardiopulmonary disease								stress ulcers	utis
		attention deficit disorders	osteoarthritis		back pains	carcinoid				influenza-like illnesses		q wave	cerebrovascular stroke	carditis rheumatic									utys
		attention deficit hyper disorders	osteoarthrosis		backaches	carcinoma				influenzaviruses		q-wave	cerebrum stroke	chronic coronary insufficiency
		attention-deficit disorders	osteoarthrosys		backpains	craniopharyngioma				para-influenzas		acute mis	cva	congenital heart disorder
		hyperactivity disorders	periarthritis		dorsal pains	cylindroma				parainfluenzas		anterior infarctions	embolic stroke	cor pulmonale
			polyarthritis		lumbagos	cystosarcoma						anterior mis	haemorrhagic stroke	coronaries disease
			spondarthritis		lumbalgias	dcis						cardiac infarctions	hemorrhagic stroke	coronary arteriosclerosis
			spondylarthritis		lumbar pains	dysplasia						coronary attacks	ischaemic stroke	coronary artery arteriosclerosis
			spondylitis		lumbosacral pains	ependymoma						heart attacks	ischemic stroke	coronary artery disease
			spondyloarthritis		pains in back	epithelioma						heart infarctions	lacunar infarct	coronary artery disorder
					sacral pains	fibrothecoma						myocardial infarctions	lacunar infarction	coronary atheroma
					sacralgias	gastrinoma						myocardial infarcts	lacunar stroke	coronary atherosclerosis
					thoracic pains	glioma						non q waves	mca infarction	coronary disease
						hepatocarcinoma						non q-waves	middle cerebral artery infarct	coronary disorder
						hepatoma						non-q waves	middle cerebral artery stroke	coronary sclerosis
						hnpcc						postmyocardial infarctions	neurological stroke	diseases of the heart
						hypernephroma						q waves	occlusive stroke	heart disease
						leukaemia						q-waves	paralytic stroke	heart disorder
						leukemia							spinal cord stroke	heart valve disease
						lymphoma							stroke	heart valve disorder
						malignancy							thrombotic stroke	heart valvular disease
						mastocytoma							vascular brain accident	hyperkinetic heart syndrome
						medulloblastoma							vascular cerebral accident	ihd
						melanoameloblastoma							acute cvas	morbus cordis
						melanoma							acute strokes	myocardial ischaemia
						meningioma							apoplectic seizures	myocardial ischemia
						mpnst							apoplexies	rhd
						myeloma							brain stem infarcts	rheumatic carditis
						myelomatosis							brain stem infarctions	senile cardiac amyloidosis
						myoblastoma							brainstem infarcts	stiff heart syndrome
						myoepithelioma							brainstem infarctions	transthyretin amyloidosis
						myoma							brainstem strokes	ventricular ectopy
						neoplasia							cerebral apoplexies	acute coronary insufficiencies
						neoplasm							cerebral seizures	amyloid cardiomyopathies
						neoplastic disease							cerebral strokes	cardiac congestive failures
						neoplastic process							cerebral vascular accidents	cardiac diseases
						nephroblastoma							cerebrovascular accidents	cardiac disorders
						nephroma							cerebrovascular strokes	cardiac ischaemias
						nesidioblastoma							cerebrum strokes	cardiac ischemias
						neurinoma							cvas	cardiac valvular diseases
						neuroma							embolic strokes	cardiac valvulopathies
						nsclc							haemorrhagic strokes	cardiopathies
						oncocytoma							hemorrhagic strokes	cardiopulmonary diseases
						orchioblastoma							ischaemic strokes	chronic coronary insufficiencies
						osteoclastoma							ischemic strokes	congenital heart disorders
						osteoprotegerin							lacunar infarcts	coronary artery diseases
						osteosarcoma							lacunar infarctions	coronary artery disorders
						papilloma							lacunar strokes	coronary atheromas
						sarcoma							mca infarctions	coronary diseases
						schwannoma							middle cerebral artery infarcts	coronary disorders
						tumor							middle cerebral artery strokes	disease of the heart
						tumour							neurological strokes	heart diseases
						adenocarcinomas							occlusive strokes	heart disorders
						adenolymphomas							paralytic strokes	heart valve diseases
						adenomas							spinal cord strokes	heart valve disorders
						angioendotheliomas							strokes	heart valvular diseases
						angiofibromas							thrombotic strokes	hyperkinetic heart syndromes
						anti-oncogenes							vascular brain accidents	myocardial ischaemias
						arrhenoblastomas							vascular cerebral accidents	myocardial ischemias
						astrocytomas								stiff heart syndromes
						astrogliomas								ventricular ectopies
						basaliomas
						blastomas
						cancers
						carcinomas
						craniopharyngiomas
						cylindromas
						cystosarcomas
						dysplasias
						ependymomas
						epitheliomas
						fibrothecomas
						gastrinomas
						gliomas
						hepatocarcinomas
						hepatomas
						hypernephromas
						leukaemias
						leukemias
						lymphomas
						malignancies
						mastocytomas
						medulloblastomas
						melanoameloblastomas
						melanomas
						meningiomas
						myelomas
						myoblastomas
						myoepitheliomas
						myomas
						neoplasias
						neoplasms
						neoplastic diseases
						neoplastic processes
						nephroblastomas
						nephromas
						nesidioblastomas
						neurinomas
						neuromas
						oncocytomas
						orchioblastomas
						osteoclastomas
						osteosarcomas
						papillomas
						sarcomas
						schwannomas
						tumors
						tumours
